# Supplementary material for: Safety of an SV-1 Cell Line-Based Varicella Vaccine Before and After Integration into the Expanded Program on Immunization: A Real-World Study in Jiangsu Province, China
Source: Vaccines (Basel). 2026 Feb 24;14(3):200. doi: 10.3390/vaccines14030200 (PMC13030554; doi:10.3390/vaccines14030200)
Supplement: Supplementary file 1 [file vaccines-14-00200-s001.zip]

Archive with 1 entries (1 files):
- vaccines-4122526-supplementary.pdf
